# Supplementary material for: Demonstrating the utility of Instrumented Gait Analysis in the treatment of children with cerebral palsy
Source: PLoS One. 2024 Apr 9;19(4):e0301230. doi: 10.1371/journal.pone.0301230 (PMC11003627; doi:10.1371/journal.pone.0301230)
Supplement: S1 File — (ZIP) [file pone.0301230.s002.zip]

Archive with 77 entries (47 files):
- Utility_Shareable/.Rhistory
- Utility_Shareable/.Rproj.user/
- Utility_Shareable/.Rproj.user/73DBE72B/
- Utility_Shareable/.Rproj.user/73DBE72B/bibliography-index/
- Utility_Shareable/.Rproj.user/73DBE72B/bibliography-index/biblio.json
- Utility_Shareable/.Rproj.user/73DBE72B/bibliography-index/biblio-files
- Utility_Shareable/.Rproj.user/73DBE72B/bibliography-index/biblio-refblock
- Utility_Shareable/.Rproj.user/73DBE72B/ctx/
- Utility_Shareable/.Rproj.user/73DBE72B/explorer-cache/
- Utility_Shareable/.Rproj.user/73DBE72B/jobs/
- Utility_Shareable/.Rproj.user/73DBE72B/jobs/21DD7B14-output.json
- Utility_Shareable/.Rproj.user/73DBE72B/pcs/
- Utility_Shareable/.Rproj.user/73DBE72B/pcs/debug-breakpoints.pper
- Utility_Shareable/.Rproj.user/73DBE72B/pcs/files-pane.pper
- Utility_Shareable/.Rproj.user/73DBE72B/pcs/source-pane.pper
- Utility_Shareable/.Rproj.user/73DBE72B/pcs/windowlayoutstate.pper
- Utility_Shareable/.Rproj.user/73DBE72B/pcs/workbench-pane.pper
- Utility_Shareable/.Rproj.user/73DBE72B/persistent-state
- Utility_Shareable/.Rproj.user/73DBE72B/presentation/
- Utility_Shareable/.Rproj.user/73DBE72B/profiles-cache/
- Utility_Shareable/.Rproj.user/73DBE72B/quarto-crossref/
- Utility_Shareable/.Rproj.user/73DBE72B/quarto-crossref/A2969A4D
- Utility_Shareable/.Rproj.user/73DBE72B/quarto-crossref/INDEX
- Utility_Shareable/.Rproj.user/73DBE72B/rmd-outputs
- Utility_Shareable/.Rproj.user/73DBE72B/saved_source_markers
- Utility_Shareable/.Rproj.user/73DBE72B/sources/
- Utility_Shareable/.Rproj.user/73DBE72B/sources/per/
- Utility_Shareable/.Rproj.user/73DBE72B/sources/per/t/
- Utility_Shareable/.Rproj.user/73DBE72B/sources/per/t/38C7EB1E
- Utility_Shareable/.Rproj.user/73DBE72B/sources/per/t/38C7EB1E-contents
- Utility_Shareable/.Rproj.user/73DBE72B/sources/per/t/7488DCE4
- Utility_Shareable/.Rproj.user/73DBE72B/sources/per/t/7488DCE4-contents
- Utility_Shareable/.Rproj.user/73DBE72B/sources/per/t/C5BB04DD
- Utility_Shareable/.Rproj.user/73DBE72B/sources/per/t/C5BB04DD-contents
- Utility_Shareable/.Rproj.user/73DBE72B/sources/per/u/
- Utility_Shareable/.Rproj.user/73DBE72B/sources/per/u/424586C7
- Utility_Shareable/.Rproj.user/73DBE72B/sources/per/u/424586C7-contents
- Utility_Shareable/.Rproj.user/73DBE72B/sources/prop/
- Utility_Shareable/.Rproj.user/73DBE72B/sources/prop/5604E5CC
- Utility_Shareable/.Rproj.user/73DBE72B/sources/prop/6FF82557
- Utility_Shareable/.Rproj.user/73DBE72B/sources/prop/BB1EF5F2
- Utility_Shareable/.Rproj.user/73DBE72B/sources/prop/INDEX
- Utility_Shareable/.Rproj.user/73DBE72B/tutorial/
- Utility_Shareable/.Rproj.user/73DBE72B/viewer_history/
- Utility_Shareable/.Rproj.user/73DBE72B/viewer-cache/
- Utility_Shareable/.Rproj.user/shared/
- Utility_Shareable/.Rproj.user/shared/notebooks/
- Utility_Shareable/.Rproj.user/shared/notebooks/005AD5E2-UtilityofIGA_Shareable/
- Utility_Shareable/.Rproj.user/shared/notebooks/005AD5E2-UtilityofIGA_Shareable/1/
- Utility_Shareable/.Rproj.user/shared/notebooks/005AD5E2-UtilityofIGA_Shareable/1/73DBE72B6591fd80/
- Utility_Shareable/.Rproj.user/shared/notebooks/005AD5E2-UtilityofIGA_Shareable/1/73DBE72B6591fd80/chunks.json
- Utility_Shareable/.Rproj.user/shared/notebooks/005AD5E2-UtilityofIGA_Shareable/1/73DBE72B78749ee2/
- Utility_Shareable/.Rproj.user/shared/notebooks/005AD5E2-UtilityofIGA_Shareable/1/73DBE72B78749ee2/chunks.json
- Utility_Shareable/.Rproj.user/shared/notebooks/005AD5E2-UtilityofIGA_Shareable/1/s/
- Utility_Shareable/.Rproj.user/shared/notebooks/005AD5E2-UtilityofIGA_Shareable/1/s/c5crvvl8igxhp/
- Utility_Shareable/.Rproj.user/shared/notebooks/005AD5E2-UtilityofIGA_Shareable/1/s/c5crvvl8igxhp/00000f.csv
- Utility_Shareable/.Rproj.user/shared/notebooks/005AD5E2-UtilityofIGA_Shareable/1/s/chunks.json
- Utility_Shareable/.Rproj.user/shared/notebooks/005AD5E2-UtilityofIGA_Shareable/1/s/cvm0g94ykgy3m/
- Utility_Shareable/.Rproj.user/shared/notebooks/005AD5E2-UtilityofIGA_Shareable/1/s/cvm0g94ykgy3m/00000f.csv
- Utility_Shareable/.Rproj.user/shared/notebooks/patch-chunk-names
- Utility_Shareable/.Rproj.user/shared/notebooks/paths
- Utility_Shareable/DATA/
- Utility_Shareable/DATA/input_data.RDS
- Utility_Shareable/DATA/Then-a-Miracle-Occurs.jpg
- Utility_Shareable/OUTPUT/
- Utility_Shareable/plos-one.csl
- Utility_Shareable/README.txt
- Utility_Shareable/references.bib
- Utility_Shareable/SCRIPTS/
- Utility_Shareable/SCRIPTS/add_features.R
- Utility_Shareable/SCRIPTS/runbothmodels.R
- Utility_Shareable/SCRIPTS/runmodel.R
- Utility_Shareable/SCRIPTS/tabopt.R
- Utility_Shareable/SCRIPTS/trendplot.R
- Utility_Shareable/Utility_Shareable.Rproj
- Utility_Shareable/UtilityofIGA_Shareable.qmd
- Utility_Shareable/word-template.docx
