# Supplementary material for: Demonstrating the utility of Instrumented Gait Analysis in the treatment of children with cerebral palsy
Source: PLoS One. 2024 Apr 9;19(4):e0301230. doi: 10.1371/journal.pone.0301230 (PMC11003627; doi:10.1371/journal.pone.0301230)
Supplement: S1 File — (ZIP) [file pone.0301230.s002.zip › Utility_Shareable/README.txt]

Instructions for using the supplied code and data.

Step 1. Learn R
Step 2. Copy project folder ("Utility_Shareable") to your computer
Step 3. Open project folder and launch "Utility_Shareable.Rproj"
Step 4. Open "UtilityofIGA_Shareable.qmd"
Step 5. Render or run code

A few other notes:

* Input data and Figure 2 are found in the "DATA" folder
* Several functions and scripts that are needed are found in the "SCRIPTS" folder

# Notes About The Code and Data

This code and data are provided so that readers can see the exact process for generating and testing the value of IGA models. 

This is the same code used to produce the article (warts and all) with a few minor differences, 
most importantly we have supplied a small, randomly sampled dataset.

As a result of these minor changes (primarily, the small/sample dataset), some of the in-line results, 
graphs and tables will not identically match those in the published article.

Note that all data are deidentified. Some names may look like identifiers (e.g., Patient_ID) 
but these are deidentified codes, not actual patient information such as medical record numbers.
