# Supplementary material for: Demonstrating the utility of Instrumented Gait Analysis in the treatment of children with cerebral palsy
Source: PLoS One. 2024 Apr 9;19(4):e0301230. doi: 10.1371/journal.pone.0301230 (PMC11003627; doi:10.1371/journal.pone.0301230)
Supplement: S1 File — (ZIP) [file pone.0301230.s002.zip › Utility_Shareable/references.bib]

@book{CartyGrant2022,
  title = {National Data Infrastructure to Inform Treatment in Cerebral Palsy},
  author = {Carty, Chris},
  year = {2022},
  publisher = {Australian Medical Research Future Fund - National Critical Research Infrastructure Grant},
  address = {#MRFFRDII000028}
}

@inbook{Meehl1973,
  title = {Psychodiagnosis},
  author = {Meehl, Paul E.},
  chapter = {Why I Do Not Attend Case Conferences},
  year = {1973}, 
  publisher = {University of Minnesota Press},
  address = {Minneapolis},
  pages = {225 - 302}
}

@book{Seuss1954,
  title = {Horton hears a Who!},
  author = {Seuss, Dr.},
  year = {1954},
  publisher = {Random House},
  address = {New York}
}

@article{Lee1992,
	title = {Value of gait analysis in the assessment of surgery in cerebral palsy},
	author = {Lee, E. H. and Bose, J. C. and Goh, K.},
	year = {1992},
	journal = {Archive of Physical Medicine and Rehabilitation},
	volume = {73},
	pages = {642-646},
	note = {PMID: 1622319}
}


@article{Schwartz2022b,
	title = {Short-term causal effects of common treatments in ambulatory children and young adults with cerebral palsy: three machine learning estimates},
	author = {Schwartz, Michael H. and Ries, Andrew J. and Georgiadis, Andrew G.},
	year = {2022},
	month = {05},
	date = {2022-05-12},
	journal = {Scientific Reports},
	volume = {12},
	number = {1},
	doi = {10.1038/s41598-022-11875-5},
	url = {http://dx.doi.org/10.1038/s41598-022-11875-5},
	langid = {en}
}

@article{Schwartz2014,
	title = {Femoral derotational osteotomy: Surgical indications and outcomes in children with cerebral palsy},
	author = {Schwartz, Michael H. and Rozumalski, Adam and Novacheck, Tom F.},
	year = {2014},
	month = {02},
	date = {2014-02},
	journal = {Gait & Posture},
	pages = {778--783},
	volume = {39},
	number = {2},
	doi = {10.1016/j.gaitpost.2013.10.016},
	url = {http://dx.doi.org/10.1016/j.gaitpost.2013.10.016},
	langid = {en}
}

@article{Niklasch2018a,
	title = {Long-term development of overcorrection after femoral derotation osteotomy in children with cerebral palsy},
	author = {Niklasch, Mirjam and Klotz, Matthias C. and Wolf, Sebastian I. and Dreher, Thomas},
	year = {2018},
	month = {03},
	date = {2018-03},
	journal = {Gait & Posture},
	pages = {183--187},
	volume = {61},
	doi = {10.1016/j.gaitpost.2018.01.012},
	url = {http://dx.doi.org/10.1016/j.gaitpost.2018.01.012},
	langid = {en}
}

@article{Dreher2007,
	title = {Internal rotation gait in spastic diplegia{\textemdash}Critical considerations for the femoral derotation osteotomy},
	author = {Dreher, T. and Wolf, S. and Braatz, F. and Patikas, D. and {Döderlein}, L.},
	year = {2007},
	month = {06},
	date = {2007-06},
	journal = {Gait & Posture},
	pages = {25--31},
	volume = {26},
	number = {1},
	doi = {10.1016/j.gaitpost.2006.07.018},
	url = {http://dx.doi.org/10.1016/j.gaitpost.2006.07.018},
	langid = {en}
}

@article{Arnold1997,
	title = {Internal rotation gait: a compensatory mechanism to restore abduction capacity decreased by bone deformity?},
	author = {Arnold, Allison S and Komallu, Abraham V and Delp, Scott L},
	year = {2008},
	month = {09},
	date = {2008-09-26},
	journal = {Developmental Medicine & Child Neurology},
	pages = {40--44},
	volume = {39},
	number = {1},
	doi = {10.1111/j.1469-8749.1997.tb08202.x},
	url = {http://dx.doi.org/10.1111/j.1469-8749.1997.tb08202.x},
	langid = {en}
}

@article{Boyer2021,
	title = {Long-term functional outcomes after an external femoral derotation osteotomy in individuals with cerebral palsy},
	author = {Boyer, Elizabeth R. and Duffy, Elizabeth A. and Walt, Kathryn and {Muñoz Hamen}, Antonio and Healy, Michael T. and Schwartz, Michael H. and Novacheck, Tom F.},
	year = {2021},
	month = {06},
	date = {2021-06},
	journal = {Gait & Posture},
	pages = {184--191},
	volume = {87},
	doi = {10.1016/j.gaitpost.2021.04.029},
	url = {http://dx.doi.org/10.1016/j.gaitpost.2021.04.029},
	langid = {en}
}

@article{Schwartz2005,
	title = {A new method for estimating joint parameters from motion data},
	author = {Schwartz, Michael H. and Rozumalski, Adam},
	year = {2005},
	month = {01},
	date = {2005-01},
	journal = {Journal of Biomechanics},
	pages = {107--116},
	volume = {38},
	number = {1},
	doi = {10.1016/j.jbiomech.2004.03.009},
	url = {http://dx.doi.org/10.1016/j.jbiomech.2004.03.009},
	langid = {en}
}

@article{baker1999,
	title = {A new approach to determine the hip rotation profile from clinical gait analysis data},
	author = {Baker, Richard and Finney, Laura and Orr, John},
	year = {1999},
	month = {10},
	date = {1999-10-01},
	journal = {Human Movement Science},
	pages = {655--667},
	volume = {18},
	number = {5},
	doi = {10.1016/S0167-9457(99)00027-5},
	url = {https://www.sciencedirect.com/science/article/pii/S0167945799000275},
	langid = {en}
}

@article{Boyer2017,
	title = {Changes in hip abductor moment 3 or more years after femoral derotation osteotomy among individuals with cerebral palsy},
	author = {Boyer, Elizabeth R and Novacheck, Tom F and Schwartz, Michael H},
	year = {2017},
	month = {06},
	date = {2017-06-29},
	journal = {Developmental Medicine & Child Neurology},
	pages = {912--918},
	volume = {59},
	number = {9},
	doi = {10.1111/dmcn.13494},
	url = {http://dx.doi.org/10.1111/dmcn.13494},
	langid = {en}
}

@article{Lumbreras2010,
	title = {Incidental findings in imaging diagnostic tests: a systematic review},
	author = {Lumbreras, B and Donat, L and {Hernández-Aguado}, I},
	year = {2010},
	month = {04},
	date = {2010-04},
	journal = {The British Journal of Radiology},
	pages = {276--289},
	volume = {83},
	number = {988},
	doi = {10.1259/bjr/98067945},
	url = {http://dx.doi.org/10.1259/bjr/98067945},
	langid = {en}
}

@article{Anda1993,
	title = {Clinical determination of femoral anteversion. A comparison with established techniques.},
	author = {Anda, S and Terjesen, T},
	year = {1993},
	month = {07},
	date = {1993-07},
	journal = {The Journal of Bone & Joint Surgery},
	pages = {1110--1112},
	volume = {75},
	number = {7},
	doi = {10.2106/00004623-199307000-00019},
	url = {http://dx.doi.org/10.2106/00004623-199307000-00019},
	langid = {en}
}

@article{shefelbine2004,
	title = {Mechanobiological predictions of femoral anteversion in cerebral palsy},
	author = {Shefelbine, Sandra J. and Carter, Dennis R.},
	year = {2004},
	month = {02},
	date = {2004-02},
	journal = {Annals of Biomedical Engineering},
	pages = {297--305},
	volume = {32},
	number = {2},
	doi = {10.1023/b:abme.0000012750.73170.ba},
	note = {PMID: 15008378},
	langid = {eng}
}

@article{ruwe1992,
	title = {Clinical determination of femoral anteversion. A comparison with established techniques.},
	author = {Ruwe, P A and Gage, J R and Ozonoff, M B and DeLuca, P A},
	year = {1992},
	month = {07},
	date = {1992-07},
	journal = {The Journal of Bone & Joint Surgery},
	pages = {820--830},
	volume = {74},
	number = {6},
	doi = {10.2106/00004623-199274060-00003},
	url = {http://dx.doi.org/10.2106/00004623-199274060-00003},
	langid = {en}
}

@article{Sangeux2014,
	title = {Do physical examination and CT-scan measures of femoral neck anteversion and tibial torsion relate to each other?},
	author = {Sangeux, Morgan and Mahy, Jessica and Graham, H. Kerr},
	year = {2014},
	month = {01},
	date = {2014-01},
	journal = {Gait & Posture},
	pages = {12--16},
	volume = {39},
	number = {1},
	doi = {10.1016/j.gaitpost.2013.05.020},
	url = {http://dx.doi.org/10.1016/j.gaitpost.2013.05.020},
	langid = {en}
}

@article{Mosca1995,
	title = {Calcaneal lengthening for valgus deformity of the hindfoot. Results in children who had severe, symptomatic flatfoot and skewfoot.},
	author = {Mosca, V S},
	year = {1995},
	month = {04},
	date = {1995-04},
	journal = {The Journal of Bone & Joint Surgery},
	pages = {500--512},
	volume = {77},
	number = {4},
	doi = {10.2106/00004623-199504000-00002},
	url = {http://dx.doi.org/10.2106/00004623-199504000-00002},
	langid = {en}
}

@article{Ries2021,
	title = {A patella marker to improve hip and knee kinematics for models with functionally defined joint axes},
	author = {Ries, Andrew J. and Schwartz, Michael H.},
	year = {2021},
	month = {06},
	date = {2021-06},
	journal = {Gait & Posture},
	pages = {43--48},
	volume = {87},
	doi = {10.1016/j.gaitpost.2021.04.018},
	url = {http://dx.doi.org/10.1016/j.gaitpost.2021.04.018},
	langid = {en}
}

@article{Brewer2007,
	title = {Systematic Review: The Long-Term Effects of False-Positive Mammograms},
	author = {Brewer, Noel T. and Salz, Talya and Lillie, Sarah E.},
	year = {2007},
	month = {04},
	date = {2007-04-03},
	journal = {Annals of Internal Medicine},
	pages = {502},
	volume = {146},
	number = {7},
	doi = {10.7326/0003-4819-146-7-200704030-00006},
	url = {http://dx.doi.org/10.7326/0003-4819-146-7-200704030-00006},
	langid = {en}
}

@article{Schwartz2004,
	title = {Measurement and management of errors in quantitative gait data},
	author = {Schwartz, Michael H. and Trost, Joyce P. and Wervey, Roy A.},
	year = {2004},
	month = {10},
	date = {2004-10},
	journal = {Gait & Posture},
	pages = {196--203},
	volume = {20},
	number = {2},
	doi = {10.1016/j.gaitpost.2003.09.011},
	url = {http://dx.doi.org/10.1016/j.gaitpost.2003.09.011},
	langid = {en}
}

@article{Kay2000,
	title = {The Effect of Preoperative Gait Analysis on Orthopaedic Decision Making},
	author = {Kay, Robert M. and Dennis, Sandra and Rethlefsen, Susan and Reynolds, Richard A. K. and Skaggs, David L. and Tolo, Vernon T.},
	year = {2000},
	month = {03},
	date = {2000-03},
	journal = {Clinical Orthopaedics and Related Research},
	pages = {217--222},
	volume = {372},
	doi = {10.1097/00003086-200003000-00023},
	url = {http://dx.doi.org/10.1097/00003086-200003000-00023},
	langid = {en}
}

@article{Steele2022,
	title = {Causal Effects of Motor Control on Gait Kinematics After Orthopedic Surgery in Cerebral Palsy: A Machine-Learning Approach},
	author = {Steele, Katherine M. and Schwartz, Michael H.},
	year = {2022},
	month = {06},
	date = {2022-06-03},
	journal = {Frontiers in Human Neuroscience},
	volume = {16},
	doi = {10.3389/fnhum.2022.846205},
	url = {http://dx.doi.org/10.3389/fnhum.2022.846205}
}

@article{schwartz2014,
	title = {Femoral derotational osteotomy: surgical indications and outcomes in children with cerebral palsy},
	author = {Schwartz, Michael H and Rozumalski, Adam and Novacheck, Tom F},
	year = {2014},
	date = {2014},
	journal = {Gait & posture},
	pages = {778{\textendash}783},
	volume = {39},
	number = {2},
	note = {Publisher: Elsevier}
}

@book{rcoreteam2021,
	title = {R: A Language and Environment for Statistical Computing},
	author = {R Core Team, },
	year = {2021},
	date = {2021},
	publisher = {R Foundation for Statistical Computing},
	url = {https://www.R-project.org/},
	address = {Vienna, Austria}
}

@article{kapelner2016,
	title = {bartMachine: Machine Learning with Bayesian Additive Regression Trees},
	author = {Kapelner, Adam and Bleich, Justin},
	year = {2016},
	date = {2016},
	journal = {Journal of Statistical Software},
	pages = {1{\textendash}40},
	volume = {70},
	number = {4},
	doi = {10.18637/jss.v070.i04}
}

@article{chipman2010,
	title = {BART: Bayesian additive regression trees},
	author = {Chipman, Hugh A. and George, Edward I. and McCulloch, Robert E.},
	year = {2010},
	month = {03},
	date = {2010-03},
	journal = {Annals of Applied Statistics},
	pages = {266--298},
	volume = {4},
	number = {1},
	doi = {10.1214/09-AOAS285},
	url = {https://projecteuclid.org/euclid.aoas/1273584455},
	note = {Publisher: Institute of Mathematical Statistics
MR: MR2758172
Zbl: 1189.62066},
	langid = {EN}
}

@article{dorie2019,
	title = {Automated versus Do-It-Yourself Methods for Causal Inference: Lessons Learned from a Data Analysis Competition},
	author = {Dorie, Vincent and Hill, Jennifer and Shalit, Uri and Scott, Marc and Cervone, Dan},
	year = {2019},
	month = {02},
	date = {2019-02},
	journal = {Statistical Science},
	pages = {43--68},
	volume = {34},
	number = {1},
	doi = {10.1214/18-STS667},
	url = {https://projecteuclid.org/euclid.ss/1555056030},
	note = {Publisher: Institute of Mathematical Statistics
MR: MR3938963
Zbl: 07110674},
	langid = {EN}
}

@article{hill2011,
	title = {Bayesian Nonparametric Modeling for Causal Inference},
	author = {Hill, Jennifer},
	year = {2011},
	month = {03},
	date = {2011-03-01},
	journal = {Journal of Computational and Graphical Statistics},
	pages = {217--240},
	volume = {20},
	doi = {10.1198/jcgs.2010.08162}
}

@article{kapelner2015,
	title = {Prediction with missing data via Bayesian Additive Regression Trees},
	author = {Kapelner, Adam and Bleich, Justin},
	year = {2015},
	date = {2015},
	journal = {Canadian Journal of Statistics},
	pages = {224--239},
	volume = {43},
	number = {2},
	doi = {10.1002/cjs.11248},
	url = {https://onlinelibrary.wiley.com/doi/abs/10.1002/cjs.11248},
	note = {{\_}eprint: https://onlinelibrary.wiley.com/doi/pdf/10.1002/cjs.11248},
	langid = {en}
}

@article{schwartz2022,
	title = {A model for understanding the causes and consequences of walking impairments},
	author = {Schwartz, Michael H and Steele, Katherine M and Ries, Andrew J and Georgiadis, Andrew G and MacWilliams, Bruce A},
	year = {2022},
	date = {2022},
	journal = {PLoS one},
	pages = {e0270731},
	volume = {17},
	number = {12},
	note = {Publisher: Public Library of Science San Francisco, CA USA}
}

@article{schwartz2022a,
	title = {Short-term causal effects of common treatments in ambulatory children and young adults with cerebral palsy: three machine learning estimates},
	author = {Schwartz, Michael H. and Ries, Andrew J. and Georgiadis, Andrew G.},
	year = {2022},
	month = {05},
	date = {2022-05-12},
	journal = {Scientific Reports},
	pages = {7818},
	volume = {12},
	number = {1},
	doi = {10.1038/s41598-022-11875-5},
	note = {PMID: 35551496 PMCID: PMC9098860}
}

@article{Arnold2006,
	title = {The role of estimating muscle-tendon lengths and velocities of the hamstrings in the evaluation and treatment of crouch gait},
	author = {Arnold, Allison S. and Liu, May Q. and Schwartz, Michael H. and {Õunpuu}, Sylvia and Delp, Scott L.},
	year = {2006},
	month = {04},
	date = {2006-04},
	journal = {Gait & Posture},
	pages = {273--281},
	volume = {23},
	number = {3},
	doi = {10.1016/j.gaitpost.2005.03.003},
	url = {http://dx.doi.org/10.1016/j.gaitpost.2005.03.003},
	langid = {en}
}

@article{Wren2013,
	title = {Outcomes of lower extremity orthopedic surgery in ambulatory children with cerebral palsy with and without gait analysis: Results of a randomized controlled trial},
	author = {Wren, Tishya A.L. and Otsuka, Norman Y. and Bowen, Richard E. and Scaduto, Anthony A. and Chan, Linda S. and Dennis, Sandra W. and Rethlefsen, Susan A. and Healy, Bitte S. and Hara, Reiko and Sheng, Minya and Kay, Robert M.},
	year = {2013},
	month = {06},
	date = {2013-06},
	journal = {Gait & Posture},
	pages = {236--241},
	volume = {38},
	number = {2},
	doi = {10.1016/j.gaitpost.2012.11.018},
	url = {http://dx.doi.org/10.1016/j.gaitpost.2012.11.018},
	langid = {en}
}

@article{Wren2013a,
	title = {Impact of gait analysis on correction of excessive hip internal rotation in ambulatory children with cerebral palsy: a randomized controlled trial},
	author = {Wren, Tishya A L and Lening, Christopher and Rethlefsen, Susan A and Kay, Robert M},
	year = {2013},
	month = {06},
	date = {2013-06-06},
	journal = {Developmental Medicine & Child Neurology},
	pages = {919--925},
	volume = {55},
	number = {10},
	doi = {10.1111/dmcn.12184},
	url = {http://dx.doi.org/10.1111/dmcn.12184},
	langid = {en}
}

@article{Vuillermin2011,
	title = {Severe crouch gait in spastic diplegia can be prevented},
	author = {Vuillermin, C. and Rodda, J. and Rutz, E. and Shore, B. J. and Smith, K. and Graham, H. K.},
	year = {2011},
	month = {12},
	date = {2011-12},
	journal = {The Journal of Bone and Joint Surgery. British volume},
	pages = {1670--1675},
	volume = {93-B},
	number = {12},
	doi = {10.1302/0301-620x.93b12.27332},
	url = {http://dx.doi.org/10.1302/0301-620X.93B12.27332},
	langid = {en}
}

@article{Wren2020,
	title = {Clinical efficacy of instrumented gait analysis: Systematic review 2020 update},
	author = {Wren, Tishya A.L. and Tucker, Carole A. and Rethlefsen, Susan A. and Gorton, George E. and {Õunpuu}, Sylvia},
	year = {2020},
	month = {07},
	date = {2020-07},
	journal = {Gait & Posture},
	pages = {274--279},
	volume = {80},
	doi = {10.1016/j.gaitpost.2020.05.031},
	url = {http://dx.doi.org/10.1016/j.gaitpost.2020.05.031},
	langid = {en}
}

@misc{schwartz2021,
	title = {Estimating Causal Treatment Effects of Femoral and Tibial Derotational Osteotomies on Foot Progression in Children with Cerebral Palsy},
	author = {Schwartz, Michael H. and Kainz, Hans and Georgiadis, Andrew G.},
	year = {2021},
	month = {03},
	date = {2021-03-08},
	url = {http://dx.doi.org/10.1101/2021.03.04.21252476}
}

@article{Stefan2023,
	title = {Big little lies: a compendium and simulation of
            {\emph{p}}
            -hacking strategies},
	author = {Stefan, Angelika M. and {Schönbrodt}, Felix D.},
	year = {2023},
	month = {02},
	date = {2023-02},
	journal = {Royal Society Open Science},
	volume = {10},
	number = {2},
	doi = {10.1098/rsos.220346},
	url = {http://dx.doi.org/10.1098/rsos.220346},
	langid = {en}
}

@article{Franconeri2021,
	title = {The Science of Visual Data Communication: What Works},
	author = {Franconeri, Steven L. and Padilla, Lace M. and Shah, Priti and Zacks, Jeffrey M. and Hullman, Jessica},
	year = {2021},
	month = {12},
	date = {2021-12},
	journal = {Psychological Science in the Public Interest},
	pages = {110--161},
	volume = {22},
	number = {3},
	doi = {10.1177/15291006211051956},
	url = {http://dx.doi.org/10.1177/15291006211051956},
	langid = {en}
}

@article{Chang2006,
	title = {Effectiveness of Instrumented Gait Analysis in Children With Cerebral Palsy - Comparison of Outcomes},
	author = {Chang, Franklin M. and Seidl, Adam J. and Muthusamy, Komalam and Meininger, Alexander K. and Carollo, James J.},
	year = {2006},
	month = {09},
	date = {2006-09},
	journal = {Journal of Pediatric Orthopaedics},
	pages = {612--616},
	volume = {26},
	number = {5},
	doi = {10.1097/01.bpo.0000229970.55694.5c},
	url = {http://dx.doi.org/10.1097/01.bpo.0000229970.55694.5c},
	langid = {en}
}

@article{Molenaers2006,
	title = {The Effects of Quantitative Gait Assessment and Botulinum Toxin A on Musculoskeletal Surgery in Children with Cerebral Palsy},
	author = {Molenaers, Guy},
	year = {2006},
	month = {01},
	date = {2006-01-01},
	journal = {The Journal of Bone and Joint Surgery (American)},
	pages = {161},
	volume = {88},
	number = {1},
	doi = {10.2106/jbjs.c.01497},
	url = {http://dx.doi.org/10.2106/JBJS.C.01497},
	langid = {en}
}

@article{Gough2008,
	title = {Can Clinical Gait Analysis Guide the Management of Ambulant Children With Bilateral Spastic Cerebral Palsy?},
	author = {Gough, Martin and Shortland, Adam Peter},
	year = {2008},
	month = {12},
	date = {2008-12},
	journal = {Journal of Pediatric Orthopaedics},
	pages = {879--883},
	volume = {28},
	number = {8},
	doi = {10.1097/bpo.0b013e31818e197c},
	url = {http://dx.doi.org/10.1097/BPO.0b013e31818e197c},
	langid = {en}
}

@article{Wren2011,
	title = {Efficacy of clinical gait analysis: A systematic review},
	author = {Wren, Tishya A.L. and Gorton, George E. and {Õunpuu}, Sylvia and Tucker, Carole A.},
	year = {2011},
	month = {06},
	date = {2011-06},
	journal = {Gait & Posture},
	pages = {149--153},
	volume = {34},
	number = {2},
	doi = {10.1016/j.gaitpost.2011.03.027},
	url = {http://dx.doi.org/10.1016/j.gaitpost.2011.03.027},
	langid = {en}
}

@article{novacheck2000a,
	title = {Reliability and Validity of the Gillette Functional Assessment Questionnaire as an Outcome Measure in Children with Walking Disabilities},
	author = {Novacheck, Tom F. and Stout, Jean L. and Tervo, Raymond},
	year = {2000},
	month = {01},
	date = {2000-01},
	journal = {Journal of Pediatric Orthopaedics},
	pages = {75},
	volume = {20},
	number = {1},
	doi = {10.1097/01241398-200001000-00017},
	url = {http://dx.doi.org/10.1097/01241398-200001000-00017},
	langid = {en}
}

@misc{schwartz2021a,
	title = {A Patient-Reported Measure of Locomotor Function Derived from the Functional Assessment Questionnaire},
	author = {Schwartz, Michael H. and Aldahondo, Nanette and MacWilliams, Bruce A.},
	year = {2021},
	month = {06},
	date = {2021-06-16},
	url = {http://dx.doi.org/10.1101/2021.06.12.21258826}
}

@article{steele2015,
	title = {Muscle synergies and complexity of neuromuscular control during gait in cerebral palsy},
	author = {Steele, Katherine M and Rozumalski, Adam and Schwartz, Michael H},
	year = {2015},
	month = {06},
	date = {2015-06-17},
	journal = {Developmental Medicine & Child Neurology},
	pages = {1176--1182},
	volume = {57},
	number = {12},
	doi = {10.1111/dmcn.12826},
	url = {http://dx.doi.org/10.1111/dmcn.12826},
	langid = {en}
}

@article{schwartz2008,
	title = {The gait deviation index: A new comprehensive index of gait pathology},
	author = {Schwartz, Michael H. and Rozumalski, Adam},
	year = {2008},
	month = {10},
	date = {2008-10},
	journal = {Gait & Posture},
	pages = {351--357},
	volume = {28},
	number = {3},
	doi = {10.1016/j.gaitpost.2008.05.001},
	url = {http://dx.doi.org/10.1016/j.gaitpost.2008.05.001},
	langid = {en}
}

@article{ehrig2007,
	title = {A survey of formal methods for determining functional joint axes},
	author = {Ehrig, Rainald M. and Taylor, William R. and Duda, Georg N. and Heller, Markus O.},
	year = {2007},
	date = {2007},
	journal = {Journal of Biomechanics},
	pages = {2150--2157},
	volume = {40},
	number = {10},
	doi = {10.1016/j.jbiomech.2006.10.026},
	note = {PMID: 17169365},
	langid = {eng}
}

@article{ehrig2006,
	title = {A survey of formal methods for determining the centre of rotation of ball joints},
	author = {Ehrig, Rainald M. and Taylor, William R. and Duda, Georg N. and Heller, Markus O.},
	year = {2006},
	date = {2006},
	journal = {Journal of Biomechanics},
	pages = {2798--2809},
	volume = {39},
	number = {15},
	doi = {10.1016/j.jbiomech.2005.10.002},
	note = {PMID: 16293257},
	langid = {eng}
}
