# Supplementary material for: Demonstrating the utility of Instrumented Gait Analysis in the treatment of children with cerebral palsy
Source: PLoS One. 2024 Apr 9;19(4):e0301230. doi: 10.1371/journal.pone.0301230 (PMC11003627; doi:10.1371/journal.pone.0301230)
Supplement: S1 File — (ZIP) [file pone.0301230.s002.zip › Utility_Shareable/SCRIPTS/add_features.R]

add_features <- function(FD){
  # read in average data -------------------------------------------------------
  dataroot <- "C:/Users/mschwartz/OneDrive - Gillette Children's Specialty Healthcare/Read C3D/OUTPUT"
  load(glue({dataroot},"/data_avg_current.RData"))
  
  
  # Function to get features from average data ---------------------------------
  get_features <- function(d, nscores, prefix){
    # Make long -----
    dd <- list_rbind(d)
    
    # Remove transverse knee angles from < 2006 -----
    irow <- dd$Year < 2006 & str_detect(dd$name, "Kne.Ang.Trn")
    dd$value[irow] <- NA
    
    # Remove Ankle coronal and foot coronal/sagittal angles -----
    ddw <- 
      dd %>% 
      select(side, t, name, Exam_ID, value) %>%
      pivot_wider(names_from = c(side, Exam_ID), values_from = value) %>% 
      arrange(name, t)
    
    # Get matrix of values -----
    x <- 
      ddw %>% 
      filter(!str_detect(name, "Ank.Ang.Cor|Foo.Ang.Cor|Foo.Ang.Sag")) %>%
      select(starts_with(c("L", "R"))) %>% 
      as.matrix()
    
    # Replace missing values with mean over all subjects -----
    narepl <- function(x, rmean){
      x[is.na(x)] <- rmean[is.na(x)]
      return(x)
    }
    rmean <- rowMeans(x, na.rm = T)
    x <- apply(x, 2, FUN = narepl, rmean=rmean)
    
    # Get all scores -----
    res <- svd(x)
    scores <- as_tibble(t(res$u)[1:nscores,] %*% x)
    
    # Organize and return nscores scores -----
    s <- 
      scores %>% 
      mutate(sname = glue("Feat_{prefix}_{row_number()}")) %>% 
      relocate(sname) %>% 
      pivot_longer(-sname, names_to = c("side", "Exam_ID"), names_sep = "_") %>% 
      pivot_wider(names_from = sname, values_from = value)
    
    return(s)
  }

  
  # Get features ---------------------------------------------------------------
  F_ang <- get_features(Ang_avg, 20, "Ang")
  F_mom <- get_features(Mom_avg, 20, "Mom")
  F_pwr <- get_features(Pwr_avg, 20, "Pwr")
  
  
  # Add features to FD ---------------------------------------------------------
  FD <- 
    FD %>% 
    left_join(F_ang, by = c("SIDE" = "side", "Exam_ID" = "Exam_ID")) %>% 
    left_join(F_mom, by = c("SIDE" = "side", "Exam_ID" = "Exam_ID")) %>%
    left_join(F_pwr, by = c("SIDE" = "side", "Exam_ID" = "Exam_ID"))
  
  
  # Return updated FD ----------------------------------------------------------
  return(FD)
}
