# Supplementary material for: Demonstrating the utility of Instrumented Gait Analysis in the treatment of children with cerebral palsy
Source: PLoS One. 2024 Apr 9;19(4):e0301230. doi: 10.1371/journal.pone.0301230 (PMC11003627; doi:10.1371/journal.pone.0301230)
Supplement: S1 File — (ZIP) [file pone.0301230.s002.zip › Utility_Shareable/SCRIPTS/runbothmodels.R]

runbothmodels <- function(d, vy, vcli, viga){
  # set seed for reproducibility
  set.seed(42)
  
  # Choose Outcome -----
  y <- d[[glue("{vy}Post")]] - d[[vy]]
  d$y <- y
 
  d <- 
    d %>% 
    drop_na(y) %>% 
    group_by(Exam_ID) %>% 
    mutate(nside = n()) %>% 
    filter(nside == 2) %>% 
    ungroup() %>% 
    data.frame()
  
  # Organize da for different models -----
  xcli <- d %>% select(all_of(vcli)) %>% drop_na(y)
  xiga <- d %>% select(all_of(viga)) %>% drop_na(y)
  
  # Define training and testing set -----
  ID <- unique(xcli$Exam_ID)
  NID <- length(ID)
  trainid <- sample(ID, size = round(.7 * NID))
  testid <- !(ID %in% trainid)
  
  # Build x -----
  xcli$train <- xcli$Exam_ID %in% trainid
  xiga$train <- xiga$Exam_ID %in% trainid
  
  # cli model -----
  rescli <- runmodel(xcli)
  modcli <- rescli$mod
  xcli <- rescli$x
  xcli <- 
    xcli %>% 
    mutate(
      model = "CLI",
      tt = ifelse(train, "Train", "Test"),
      tt = factor(tt, levels = c("Train", "Test"))
    )
  
  # iga model -----
  resiga <- runmodel(xiga)
  modiga <- resiga$mod
  xiga <- resiga$x
  xiga <- 
    xiga %>% 
    mutate(
      model = "IGA",
      tt = ifelse(train, "Train", "Test"),
      tt = factor(tt, levels = c("Train", "Test"))
    )
  
  
  # Return results
  retlist <- list()
  
  retlist[[glue("modiga_{vy}")]] <- modiga
  retlist[[glue("modcli_{vy}")]] <- modcli
  retlist[[glue("xiga_{vy}")]] <- xiga
  retlist[[glue("xcli_{vy}")]] <- xcli
  
  return(retlist)
}
