# Supplementary material for: Demonstrating the utility of Instrumented Gait Analysis in the treatment of children with cerebral palsy
Source: PLoS One. 2024 Apr 9;19(4):e0301230. doi: 10.1371/journal.pone.0301230 (PMC11003627; doi:10.1371/journal.pone.0301230)
Supplement: S1 File — (ZIP) [file pone.0301230.s002.zip › Utility_Shareable/SCRIPTS/runmodel.R]

runmodel <- function(x){
  # set seed for reproducibility
  set.seed(42)
  
  train <- x$train
  
  xtrain <- x %>% filter(train) %>% select(-c(Patient_ID, Exam_ID, train, y))
  ytrain <- x %>% filter(train) %>% .$y
  mod <- bartMachine(xtrain, ytrain, use_missing_data = T, serialize = T, seed = 42)
  
  xtest <- x %>% filter(!train) %>% select(-c(Patient_ID, Exam_ID, train, y))
  y_hat_test <- predict(mod, xtest)
  
  x$ypred <- NA
  x$ypred[which(train)] <- mod$y_hat_train
  x$ypred[which(!train)] <- y_hat_test
  
  return(list("mod" = mod,
              "x" = x))
}
