# Supplementary material for: Demonstrating the utility of Instrumented Gait Analysis in the treatment of children with cerebral palsy
Source: PLoS One. 2024 Apr 9;19(4):e0301230. doi: 10.1371/journal.pone.0301230 (PMC11003627; doi:10.1371/journal.pone.0301230)
Supplement: S1 File — (ZIP) [file pone.0301230.s002.zip › Utility_Shareable/SCRIPTS/tabopt.R]

tabopt <- function(x){
  x <- 
    x %>% 
    tab_style(
      style = list(
        cell_borders(sides = "top", color = "black"),
        cell_borders(sides = "bottom", color = "black", weight = px(1.5)),
        cell_text(style = "italic")),
      locations = list(
        cells_footnotes(),
        cells_source_notes())
    )%>%
    tab_style(
      style = cell_borders(color = "white"),
      locations = cells_body()
    ) %>%
    tab_options(
      table.border.right.color = "white",
      table.border.left.color = "white",
      
      table.border.bottom.width = px(1.5),
      table.border.bottom.color = "black",
      
      heading.border.lr.color = "white",
      
      column_labels.vlines.color = "white",
      
      column_labels.border.top.width = px(1.5),
      column_labels.border.top.color = "black",
      column_labels.border.bottom.width = px(1),
      column_labels.border.bottom.color = "black",
      column_labels.border.lr.color = "white",
      
      table_body.hlines.color = "white",
      table_body.vlines.color = "white",
      table_body.border.top.width = px(1),
      table_body.border.top.color = "black",
      table_body.border.bottom.width = px(1),
      table_body.border.bottom.color = "black",
      
      summary_row.border.color = "black",
      summary_row.border.width = px(1),
      
      grand_summary_row.border.color = "black",
      grand_summary_row.border.width = "1px",
      
      footnotes.border.bottom.width = "2px",
      footnotes.border.bottom.color = "black",
      footnotes.border.lr.color = "white",
      
      source_notes.border.bottom.width = "2px",
      source_notes.border.bottom.color = "black",
      source_notes.border.lr.color = "white"
    )
  
  return(x)
}
