# Supplementary material for: Demonstrating the utility of Instrumented Gait Analysis in the treatment of children with cerebral palsy
Source: PLoS One. 2024 Apr 9;19(4):e0301230. doi: 10.1371/journal.pone.0301230 (PMC11003627; doi:10.1371/journal.pone.0301230)
Supplement: S1 File — (ZIP) [file pone.0301230.s002.zip › Utility_Shareable/SCRIPTS/trendplot.R]

trendplot <- function(tempx, tempxmean, v, lims) {
  p <-
    ggplot(tempx %>% filter(name == {{v}}),
           aes(x = year, y = value, color = Major_Surgery)) +
    geom_hline(yintercept = 0,
               linewidth = .2,
               color = "grey50") +
    geom_point(color = "grey10",
               size = .2,
               alpha = .2) +
    geom_smooth(span = 1) +
    geom_label(
      data = tempxmean %>% filter(name == {{v}}),
      aes(
        x = year,
        y = value,
        label = "\u00a0 \u00a0 \u00a0 \u00a0"
      ),
      size = 2.2,
      label.size = .3,
      hjust = 0.5,
      fontface = "bold",
      show.legend = F
    ) +
    geom_label(
      data = tempxmean %>% filter(name == {{v}}),
      aes(
        x = year,
        y = value,
        label = value,
        color = Major_Surgery
      ),
      size = 1.9,
      label.size = NA,
      hjust = 0.5,
      fontface = "bold",
      show.legend = F
    ) +
    guides(
      color = guide_legend(title = "")
      ) +
    scale_color_manual(values = c("dodgerblue3", "firebrick3")) +
    facet_wrap( ~ name + Major_Surgery, ncol = 2) +
    coord_cartesian(ylim = lims, clip = "off") +
    xlab("Date") +
    ylab(glue("\u0394 {v}")) +
    theme(
      axis.text.x = element_text(angle = 90),
      aspect.ratio = .5,
      strip.text = element_blank(),
      legend.position = "bottom",
      legend.text = element_text(size = 7),
      legend.title = element_text(size = 9)
    )
  
  return(p)
}
